# Supplementary material for: Identification of Food-Derived Electrophilic Chalcones as Nrf2 Activators Using Comprehensive Virtual Screening Techniques
Source: Antioxidants (Basel). 2025 Apr 30;14(5):546. doi: 10.3390/antiox14050546 (PMC12108417; doi:10.3390/antiox14050546)
Supplement: Supplementary file 1 [file antioxidants-14-00546-s001.zip]

Archive with 1 entries (1 files):
- antioxidants-3604637-supplementary.pdf
